# Supplementary material for: Clinical validation of an evidence-based method to adjust Pancreatic Enzyme Replacement Therapy through a prospective interventional study in paediatric patients with Cystic Fibrosis
Source: PLoS One. 2019 Mar 12;14(3):e0213216. doi: 10.1371/journal.pone.0213216 (PMC6413926; doi:10.1371/journal.pone.0213216)
Supplement: S1 Table — The database includes all the study variables and the response variable being the coefficient of fat absorption (CFA). (XLSX) [file pone.0213216.s001.xlsx]

## Sheet: Study database.csv
code	cod_pac	height	height.1	weight	bmi	fev1	fvc	fev1divfvc	test_menu_level	completed	cfa	fat_in_stools	transit_time1	fat_diet	fat_level	compliance_fat	total_kreon	kreon_level	compliance_kreon	es	omeprazol	gender	new_born_screening	id_centre	mutation1	mutation2	age.years	cfa_p	l_transit_time	kreon_kg	Weight.Z.Sc.CDC	Height.Z.Sc.CDC	BMI.Z.Sc.CDC
2001	34	1.11	111	22.6	18.3427	1.44	1.45	0.993103	1	1	52.9	28.7	15	60.9342	62.8	97.03	170000	170000	100	2789.9	no	M	1	Madrid	44	44	6.9	0.529	2.70805	7522.12	-0.05	-1.88	1.43
2002	35	1.19	119	23.7	16.7361	1.16	1.16	1	2	1	98.9	0.9	50.8	81.8182	72.9	112.23	170000	195000	87.18	2077.78	no	M	1	Madrid	44	3	7.5	0.989	3.9279	7173	-0.14	-1.02	0.65
2003	37	1.2	120	22.5	15.625	1.42	1.49	0.95302	1	1	88.8	6.7	NA	59.8214	62.8	95.26	152000	170000	89.41	2540.9	no	F	1	Madrid	44	3	7.5	0.888	NA	6755.56	-0.41	-0.79	0.02
2004	39	1.23	123	23.3	15.4009	1.54	1.56	0.987179	1	1	87.2	7.8	22.3	60.9375	62.8	97.03	140000	170000	82.35	2297.44	no	M	1	Madrid	NA	NA	6.1	0.872	3.10459	6008.58	0.77	1.46	0.01
2005	55	1.06	106	17.2	15.3079	0.9	0.97	0.927835	1	1	84.9	7.2	22.5	47.6821	62.8	75.93	170000	170000	100	3565.28	no	F	1	Madrid	1	1	4.4	0.849	3.11352	9883.72	0.27	0.59	0.07
2006	66	1.55	155	46.6	19.3965	2.67	2.86	0.933566	3	1	91.3	9.5	15	109.195	88.5	123.38	245000	245000	100	2243.68	no	F	NA	Madrid	1	3	14.3	0.913	2.70805	5257.51	-0.42	-0.91	-0.04
2007	67	1.68	168	53.9	19.0972	2.5	3.67	0.681199	3	1	80.2	21.7	25	109.596	88.5	123.84	245000	245000	100	2235.48	no	M	NA	Madrid	NA	NA	17.3	0.802	3.21888	4545.45	-1.3	-1.04	-0.96
2008	68	1.75	175	62.4	20.3755	3.14	4.33	0.725173	4	1	92.8	8.4	39.8	116.667	107.3	108.73	265000	265000	100	2271.43	yes	M	0	Madrid	1	27	17.3	0.928	3.68387	4246.79	-0.3	-0.08	-0.39
2009	69	1.67	167	57.2	20.5099	3.42	4.48	0.763393	4	1	96.1	4.6	17	117.949	107.3	109.92	265000	265000	100	2246.74	yes	M	1	Madrid	1	1	16.3	0.961	2.83321	4632.87	-0.5	-0.95	-0.08
3002	24	1.53	153	41.3	17.6428	79	96.6	0.817805	3	1	89.7	8.4	NA	81.5534	88.5	92.15	230000	245000	93.88	2820.24	no	F	0	Valencia	1	69	11.4	0.897	NA	5569.01	0.29	0.86	-0.01
3003	25	1.21	121	23.5	16.0508	74.9	90.4	0.82854	2	1	93.1	4.7	51.5	68.1159	72.9	93.44	195000	195000	100	2862.77	no	F	0	Valencia	1	26	5.9	0.931	3.94158	8297.87	1	1.35	0.55
3004	26	1.34	134	32.5	18.0998	91.5	97.3	0.940391	2	1	82.3	11	15.8	62.1469	72.9	85.25	195000	195000	100	3137.73	yes	F	0	Valencia	1	1	8.7	0.823	2.76001	6000	0.82	0.49	0.82
3005	27	1.63	163	47.3	17.8027	NA	NA	NA	4	0	94.2	5.3	16.8	91.3793	107.3	85.16	270000	265000	101.89	2954.72	no	F	0	Valencia	1	1	18	0.942	2.82138	5708.25	-1.26	-0.02	-1.48
3006	28	1.55	155	43	17.898	69.9	96.1	0.727367	3	1	90.1	9.5	22	95.9596	88.5	108.43	225000	245000	91.84	2344.74	no	M	0	Valencia	1	41	13.4	0.901	3.09104	5232.56	-0.54	-0.51	-0.34
3007	29	1.65	165	47.5	17.4472	92.8	85.2	1.0892	3	0	92.3	7.8	30.3	101.299	88.5	114.46	190000	245000	77.55	1875.64	no	M	0	Valencia	1	3	14.8	0.923	3.41115	4000	-0.86	-0.49	-1.02
3008	30	1.23	123	21.5	14.2111	NA	NA	NA	1	0	97.2	1.7	NA	60.7143	62.8	96.68	140000	170000	82.35	2305.88	no	M	0	Valencia	1	48	4.9	0.972	NA	6511.63	1.23	3.31	-1.23
3012	47	1.45	145	35.5	16.8847	78	83.4	0.935252	2	0	83	11.9	9	70	72.9	96.02	195000	195000	100	2785.71	no	M	0	Valencia	1	1	11	0.83	2.19722	5492.96	-0.03	0.24	-0.13
3013	52	1.53	153	55.6	23.7515	96.9	102.7	0.943525	4	1	96.1	3.4	NA	87.1795	107.3	81.25	250000	265000	94.34	2867.65	yes	F	0	Valencia	1	41	12.8	0.961	NA	4496.4	0.97	-0.45	1.3
3014	73	1.65	165	48.4	17.7778	NA	NA	NA	3	0	66.1	33	NA	97.3451	88.5	109.99	195000	245000	79.59	2003.18	no	M	0	Valencia	NA	NA	15.2	0.661	NA	4028.93	-0.95	-0.7	-0.95
4001	70	1.26	126	26.4	16.6289	108.4	83.3	1.30132	3	1	91	21.3	NA	41.8468	88.5	47.28	105000	245000	42.86	2509.15	no	M	1	Milan	1	2	8.5	0.91	NA	3977.27	-0.12	-0.77	0.38
4002	71	NA	NA	NA	NA	NA	NA	NA	2	1	95.9	3.1	23.5	75.6098	72.9	103.72	195000	195000	100	2579.03	yes	F	1	Milan	1	1	7.2	0.959	3.157	NA	NA	NA	NA
4003	75	1.3	130	31	18.3432	121.8	133.3	0.913728	2	1	95.2	3.5	NA	72.9167	72.9	100.02	195000	195000	0	0	no	F	1	Milan	1	1	7.4	0.952	NA	6290.32	1.38	1.05	1.2
4004	76	1.17	117	19.1	13.9528	105.6	109.2	0.967033	1	1	84.7	9.6	24.2	62.7451	62.8	99.91	180000	170000	105.88	2868.75	no	F	1	Milan	1	38	6.8	0.847	3.18635	9424.08	-1.06	-0.58	-1.11
4005	77	1.54	154	40.6	17.1192	93.7	123	0.761789	4	1	94.1	5.9	42.3	100	107.3	93.2	200000	265000	75.47	2000	no	M	1	Milan	1	2	13.9	0.941	3.74479	4926.11	-1.2	-1.09	-0.89
5001	19	1.21	121	22.4	15.2995	1.21	1.41	0.858156	1	1	96.9	1.8	76.5	58.0645	62.8	92.46	180000	170000	105.88	3100	yes	F	0	Leuven	1	3	5.8	0.969	4.33729	8035.71	0.79	1.47	0.08
5002	38	1.42	142	32.2	15.9691	2.21	2.47	0.894737	3	1	91.3	8.3	20.2	95.4023	88.5	107.8	245000	245000	100	2568.07	yes	M	0	Leuven	1	1	9.8	0.913	3.00568	7608.7	0.18	0.67	-0.3
5003	40	1.22	122	21.5	14.445	1.39	1.5	0.926667	2	1	88.7	8	18.5	70.7965	72.9	97.11	195000	195000	100	2754.38	no	M	0	Leuven	1	57	6.3	0.887	2.91777	9069.77	0.04	0.92	-0.84
5004	41	1.77	177	57.4	18.3217	3.52	4.73	0.744186	4	1	87.5	12.4	16.3	99.2	107.3	92.45	245000	265000	92.45	2469.76	yes	M	0	Leuven	1	1	16.2	0.875	2.79117	4268.29	-0.41	0.43	-0.99
5005	42	1.6	160	44.1	0.00172266	2.56	3.1	0.825806	2	1	95.2	3.6	41.5	75	72.9	102.88	195000	195000	100	2600	no	M	0	Leuven	1	1	13.5	0.952	3.72569	4421.77	-0.45	0.04	NA
5006	43	1.84	184	72.2	21.3256	3.86	5.39	0.716141	4	1	71.3	26	32.2	90.5923	107.3	84.43	250000	265000	94.34	2759.62	no	M	0	Leuven	1	1	18.4	0.713	3.47197	3462.6	0.36	1.08	-0.28
5007	53	1.29	129	25	15.0231	1.32	1.79	0.73743	2	1	78.5	16.6	12.5	77.2093	72.9	105.91	195000	195000	100	2525.6	yes	F	0	Leuven	1	2	9	0.785	2.52573	7800	-0.83	-0.61	-0.69
5008	54	1.04	104	16.9	15.625	NA	NA	NA	1	1	92	6.2	20.3	77.5	62.8	123.41	180000	170000	105.88	2322.58	yes	F	0	Leuven	1	2	4.1	0.92	3.01062	10650.9	0.46	0.67	0.26
5009	46	1.12	112	21	16.7411	1.16	1.47	0.789116	1	1	89.2	7.5	16.6	69.4444	62.8	110.58	195000	170000	114.71	2808	yes	M	0	Leuven	1	1	5.5	0.892	2.8094	9285.71	0.56	0.02	0.95
5011	49	1.22	122	24	16.1247	1.36	1.62	0.839506	2	1	80.1	14.6	51.8	73.3668	72.9	100.64	195000	195000	100	2657.88	no	M	0	Leuven	1	1	7.3	0.801	3.94739	8125	0.06	-0.29	0.35
5012	50	1.16	116	22.6	16.7955	1.59	1.69	0.940828	2	1	67.6	21.3	41.3	65.7407	72.9	90.18	200000	195000	102.56	3042.25	no	F	0	Leuven	1	1	6.3	0.676	3.72086	8849.56	0.48	-0.14	0.86
5013	51	1.5	150	40.5	18	2.03	2.38	0.852941	3	1	82.3	15.6	16.8	88.1356	88.5	99.59	245000	245000	100	2779.81	yes	F	0	Leuven	1	2	11	0.823	2.82138	6049.38	0.43	0.86	0.22
6001	22	1.49	149	45	20.2694	2.56	2.84	0.901408	4	1	92.2	9.7	32	124.359	107.3	115.9	325000	265000	122.64	2613.4	yes	M	0	Rotterdam	1	65	10.6	0.922	3.46574	7222.22	1.3	1.12	1.16
6002	56	1.44	144	39	18.8079	2.5	2.9	0.862069	3	1	96.5	3.3	48.5	94.2857	88.5	106.54	245000	245000	100	2598.48	no	F	0	Rotterdam	1	1	9.5	0.965	3.88156	6282.05	1.13	1.33	0.85
6003	57	1.07	107	17.3	15.1105	1.19	0.87	1.36782	1	1	78.9	11.6	NA	54.9763	62.8	87.54	170000	170000	100	3092.24	no	F	0	Rotterdam	1	57	4.1	0.789	NA	9826.59	0.62	1.33	-0.16
6006	60	1.6	160	47	18.3594	2.53	3.64	0.695055	4	1	87.4	12.5	15	99.2063	107.3	92.46	245000	265000	92.45	2469.6	no	M	0	Rotterdam	1	1	13.7	0.874	2.70805	5212.77	-0.21	-0.12	-0.21
6007	61	1.7	170	55	19.0311	2.51	2.76	0.90942	2	1	95	3.7	40.8	74	72.9	101.51	195000	195000	100	2635.14	yes	F	0	Rotterdam	1	1	16.7	0.95	3.70868	3545.45	0.03	1.11	-0.63
6012	74	1.4	140	32.3	16.4796	2.1	2.72	0.772059	4	1	87.6	9.2	24.2	74.1935	107.3	69.15	245000	265000	92.45	3302.17	no	M	0	Rotterdam	1	1	9.3	0.876	3.18635	7585.14	0.51	0.78	0.11
