# Supplementary material for: Clinical validation of an evidence-based method to adjust Pancreatic Enzyme Replacement Therapy through a prospective interventional study in paediatric patients with Cystic Fibrosis
Source: PLoS One. 2019 Mar 12;14(3):e0213216. doi: 10.1371/journal.pone.0213216 (PMC6413926; doi:10.1371/journal.pone.0213216)
Supplement: S2 Table — The database was used to represent Fig 4. (XLSX) [file pone.0213216.s002.xlsx]

## Sheet: Bristol stool scale database.cs
	codigo	total.stools.collected	total.stools.registered	time	bristol	id	centre	bristol_n
1.stool_1	2001	4	6	stool_1	3	1	Madrid	3
2.stool_1	2002	2	9	stool_1	2	2	Madrid	2
3.stool_1	2003	1	4	stool_1	3	3	Madrid	3
4.stool_1	2004	1	3	stool_1	3	4	Madrid	3
5.stool_1	2005	3	4	stool_1	3	5	Madrid	3
6.stool_1	2006	2	3	stool_1	4	6	Madrid	4
7.stool_1	2007	2	4	stool_1	7	7	Madrid	7
8.stool_1	2008	2	3	stool_1	3	8	Madrid	3
9.stool_1	2009	2	3	stool_1	3	9	Madrid	3
10.stool_1	3002	2	3	stool_1	4	10	Valencia	4
11.stool_1	3003	2	5	stool_1	3	11	Valencia	3
12.stool_1	3004	2	4	stool_1	2	12	Valencia	2
13.stool_1	3005	1	2	stool_1	3	13	Valencia	3
14.stool_1	3006	1	2	stool_1	3	14	Valencia	3
15.stool_1	3007	1	4	stool_1	2	15	Valencia	2
16.stool_1	3008	2	5	stool_1	1	16	Valencia	1
17.stool_1	3012	4	6	stool_1	4	17	Valencia	4
18.stool_1	3013	3	4	stool_1	4	18	Valencia	4
20.stool_1	4001	2	7	stool_1	3	20	Milan	3
21.stool_1	4002	2	4	stool_1	3	21	Milan	3
22.stool_1	4003	2	3	stool_1	3	22	Milan	3
23.stool_1	4004	2	3	stool_1	4	23	Milan	4
24.stool_1	4005	1	4	stool_1	2	24	Milan	2
25.stool_1	5001	1	3	stool_1	3	25	Leuven	3
26.stool_1	5002	3	4	stool_1	2	26	Leuven	2
27.stool_1	5003	3	5	stool_1	4	27	Leuven	4
28.stool_1	5004	3	4	stool_1	4	28	Leuven	4
29.stool_1	5005	1	2	stool_1	3	29	Leuven	3
30.stool_1	5006	1	2	stool_1	3	30	Leuven	3
31.stool_1	5007	5	8	stool_1	7	31	Leuven	7
32.stool_1	5008	2	5	stool_1	3	32	Leuven	3
33.stool_1	5009	4	5	stool_1	3	33	Leuven	3
34.stool_1	5011	2	6	stool_1	4	34	Leuven	4
35.stool_1	5012	2	3	stool_1	2	35	Leuven	2
36.stool_1	5013	3	4	stool_1	4	36	Leuven	4
37.stool_1	6001	2	3	stool_1	3	37	Rotterdam	3
38.stool_1	6002	1	4	stool_1	4	38	Rotterdam	4
39.stool_1	6003	3	6	stool_1	4	39	Rotterdam	4
40.stool_1	6006	1	2	stool_1	3	40	Rotterdam	3
41.stool_1	6007	1	2	stool_1	3	41	Rotterdam	3
42.stool_1	6012	1	2	stool_1	3	42	Rotterdam	3
1.stool_2	2001	4	6	stool_2	3	1	Madrid	3
2.stool_2	2002	2	9	stool_2	1	2	Madrid	1
3.stool_2	2003	1	4	stool_2	3	3	Madrid	3
4.stool_2	2004	1	3	stool_2	4	4	Madrid	4
5.stool_2	2005	3	4	stool_2	3	5	Madrid	3
6.stool_2	2006	2	3	stool_2	4	6	Madrid	4
7.stool_2	2007	2	4	stool_2	4	7	Madrid	4
8.stool_2	2008	2	3	stool_2	3	8	Madrid	3
9.stool_2	2009	2	3	stool_2	3	9	Madrid	3
10.stool_2	3002	2	3	stool_2	4	10	Valencia	4
11.stool_2	3003	2	5	stool_2	6	11	Valencia	6
12.stool_2	3004	2	4	stool_2	3	12	Valencia	3
13.stool_2	3005	1	2	stool_2	2	13	Valencia	2
14.stool_2	3006	1	2	stool_2	4	14	Valencia	4
15.stool_2	3007	1	4	stool_2	2	15	Valencia	2
16.stool_2	3008	2	5	stool_2	2	16	Valencia	2
17.stool_2	3012	4	6	stool_2	4	17	Valencia	4
18.stool_2	3013	3	4	stool_2	5	18	Valencia	5
20.stool_2	4001	2	7	stool_2	3	20	Milan	3
21.stool_2	4002	2	4	stool_2	2	21	Milan	2
22.stool_2	4003	2	3	stool_2	3	22	Milan	3
23.stool_2	4004	2	3	stool_2	4	23	Milan	4
24.stool_2	4005	1	4	stool_2	2	24	Milan	2
25.stool_2	5001	1	3	stool_2	2	25	Leuven	2
26.stool_2	5002	3	4	stool_2	3	26	Leuven	3
27.stool_2	5003	3	5	stool_2	4	27	Leuven	4
28.stool_2	5004	3	4	stool_2	3	28	Leuven	3
29.stool_2	5005	1	2	stool_2	3	29	Leuven	3
30.stool_2	5006	1	2	stool_2	3	30	Leuven	3
31.stool_2	5007	5	8	stool_2	7	31	Leuven	7
32.stool_2	5008	2	5	stool_2	3	32	Leuven	3
33.stool_2	5009	4	5	stool_2	4	33	Leuven	4
34.stool_2	5011	2	6	stool_2	3	34	Leuven	3
35.stool_2	5012	2	3	stool_2	3	35	Leuven	3
36.stool_2	5013	3	4	stool_2	4	36	Leuven	4
37.stool_2	6001	2	3	stool_2	2	37	Rotterdam	2
38.stool_2	6002	1	4	stool_2	4	38	Rotterdam	4
39.stool_2	6003	3	6	stool_2	4	39	Rotterdam	4
40.stool_2	6006	1	2	stool_2	4	40	Rotterdam	4
41.stool_2	6007	1	2	stool_2	3	41	Rotterdam	3
42.stool_2	6012	1	2	stool_2	3	42	Rotterdam	3
1.stool_3	2001	4	6	stool_3	3	1	Madrid	3
2.stool_3	2002	2	9	stool_3	2	2	Madrid	2
3.stool_3	2003	1	4	stool_3	3	3	Madrid	3
4.stool_3	2004	1	3	stool_3	4	4	Madrid	4
5.stool_3	2005	3	4	stool_3	3	5	Madrid	3
6.stool_3	2006	2	3	stool_3	3	6	Madrid	3
7.stool_3	2007	2	4	stool_3	4	7	Madrid	4
8.stool_3	2008	2	3	stool_3	3	8	Madrid	3
9.stool_3	2009	2	3	stool_3	3	9	Madrid	3
10.stool_3	3002	2	3	stool_3	3	10	Valencia	3
11.stool_3	3003	2	5	stool_3	6	11	Valencia	6
12.stool_3	3004	2	4	stool_3	3	12	Valencia	3
15.stool_3	3007	1	4	stool_3	2	15	Valencia	2
16.stool_3	3008	2	5	stool_3	2	16	Valencia	2
17.stool_3	3012	4	6	stool_3	4	17	Valencia	4
18.stool_3	3013	3	4	stool_3	1	18	Valencia	1
20.stool_3	4001	2	7	stool_3	2	20	Milan	2
21.stool_3	4002	2	4	stool_3	3	21	Milan	3
22.stool_3	4003	2	3	stool_3	3	22	Milan	3
23.stool_3	4004	2	3	stool_3	3	23	Milan	3
24.stool_3	4005	1	4	stool_3	2	24	Milan	2
25.stool_3	5001	1	3	stool_3	2	25	Leuven	2
26.stool_3	5002	3	4	stool_3	3	26	Leuven	3
27.stool_3	5003	3	5	stool_3	4	27	Leuven	4
28.stool_3	5004	3	4	stool_3	4	28	Leuven	4
31.stool_3	5007	5	8	stool_3	7	31	Leuven	7
32.stool_3	5008	2	5	stool_3	3	32	Leuven	3
33.stool_3	5009	4	5	stool_3	4	33	Leuven	4
34.stool_3	5011	2	6	stool_3	3	34	Leuven	3
35.stool_3	5012	2	3	stool_3	3	35	Leuven	3
36.stool_3	5013	3	4	stool_3	4	36	Leuven	4
37.stool_3	6001	2	3	stool_3	2	37	Rotterdam	2
38.stool_3	6002	1	4	stool_3	4	38	Rotterdam	4
39.stool_3	6003	3	6	stool_3	3	39	Rotterdam	3
1.stool_4	2001	4	6	stool_4	4	1	Madrid	4
2.stool_4	2002	2	9	stool_4	2	2	Madrid	2
3.stool_4	2003	1	4	stool_4	3	3	Madrid	3
5.stool_4	2005	3	4	stool_4	3	5	Madrid	3
7.stool_4	2007	2	4	stool_4	4	7	Madrid	4
11.stool_4	3003	2	5	stool_4	4	11	Valencia	4
12.stool_4	3004	2	4	stool_4	5	12	Valencia	5
15.stool_4	3007	1	4	stool_4	2	15	Valencia	2
16.stool_4	3008	2	5	stool_4	6	16	Valencia	6
17.stool_4	3012	4	6	stool_4	4	17	Valencia	4
18.stool_4	3013	3	4	stool_4	1	18	Valencia	1
20.stool_4	4001	2	7	stool_4	2	20	Milan	2
21.stool_4	4002	2	4	stool_4	2	21	Milan	2
24.stool_4	4005	1	4	stool_4	2	24	Milan	2
25.stool_4	5001	1	3	stool_4	2	25	Leuven	2
26.stool_4	5002	3	4	stool_4	4	26	Leuven	4
27.stool_4	5003	3	5	stool_4	4	27	Leuven	4
28.stool_4	5004	3	4	stool_4	4	28	Leuven	4
31.stool_4	5007	5	8	stool_4	7	31	Leuven	7
32.stool_4	5008	2	5	stool_4	2	32	Leuven	2
33.stool_4	5009	4	5	stool_4	1	33	Leuven	1
34.stool_4	5011	2	6	stool_4	2	34	Leuven	2
36.stool_4	5013	3	4	stool_4	4	36	Leuven	4
38.stool_4	6002	1	4	stool_4	3	38	Rotterdam	3
39.stool_4	6003	3	6	stool_4	3	39	Rotterdam	3
1.stool_5	2001	4	6	stool_5	4	1	Madrid	4
2.stool_5	2002	2	9	stool_5	2	2	Madrid	2
11.stool_5	3003	2	5	stool_5	4	11	Valencia	4
12.stool_5	3004	2	4	stool_5	2	12	Valencia	2
16.stool_5	3008	2	5	stool_5	5	16	Valencia	5
17.stool_5	3012	4	6	stool_5	4	17	Valencia	4
20.stool_5	4001	2	7	stool_5	2	20	Milan	2
27.stool_5	5003	3	5	stool_5	4	27	Leuven	4
31.stool_5	5007	5	8	stool_5	5	31	Leuven	5
32.stool_5	5008	2	5	stool_5	2	32	Leuven	2
33.stool_5	5009	4	5	stool_5	3	33	Leuven	3
34.stool_5	5011	2	6	stool_5	3	34	Leuven	3
39.stool_5	6003	3	6	stool_5	3	39	Rotterdam	3
1.stool_6	2001	4	6	stool_6	4	1	Madrid	4
2.stool_6	2002	2	9	stool_6	2	2	Madrid	2
11.stool_6	3003	2	5	stool_6	4	11	Valencia	4
12.stool_6	3004	2	4	stool_6	3	12	Valencia	3
17.stool_6	3012	4	6	stool_6	4	17	Valencia	4
20.stool_6	4001	2	7	stool_6	2	20	Milan	2
31.stool_6	5007	5	8	stool_6	3	31	Leuven	3
34.stool_6	5011	2	6	stool_6	3	34	Leuven	3
39.stool_6	6003	3	6	stool_6	4	39	Rotterdam	4
2.stool_7	2002	2	9	stool_7	2	2	Madrid	2
20.stool_7	4001	2	7	stool_7	2	20	Milan	2
31.stool_7	5007	5	8	stool_7	3	31	Leuven	3
2.stool_8	2002	2	9	stool_8	2	2	Madrid	2
31.stool_8	5007	5	8	stool_8	3	31	Leuven	3
2.stool_9	2002	2	9	stool_9	2	2	Madrid	2
