# Supplementary material for: Clinical validation of an evidence-based method to adjust Pancreatic Enzyme Replacement Therapy through a prospective interventional study in paediatric patients with Cystic Fibrosis
Source: PLoS One. 2019 Mar 12;14(3):e0213216. doi: 10.1371/journal.pone.0213216 (PMC6413926; doi:10.1371/journal.pone.0213216)
Supplement: S1 File — (R) [file pone.0213216.s003.R]

library(clickR)
library(betareg)
library(ordinal)
library(RColorBrewer)
library(NMF)

datos<-read.csv2('datos_paper2_9march18.csv')
names(datos)
datos$lu_weight<-round(datos$total_kreon/datos$weight,1)
datos$id_centro<-factor(datos$id_centro,levels=c('Madrid','Valencia','Milan','Leuven','Rotterdam'))
report(datos[,c('age','gender','BMI.Z.Sc.CDC','id_centro','cfa_p','fat_in_stools',
                'transit_time1','es','compliance_fat','compliance_kreon','lu_weight')])
report(datos[,c('age','gender','BMI.Z.Sc.CDC','id_centro','cfa_p','fat_in_stools',
                'transit_time1','es','compliance_fat','compliance_kreon','lu_weight')],by='id_centro',file='descriptivo_part2')


report(datos[,c('age','gender','BMI.Z.Sc.CDC','id_centro','cfa_p','fat_in_stools',
                'transit_time1','es','compliance_fat','compliance_kreon','lu_weight')],file='descriptivo_part2_global')


datos$id_centro<-factor(datos$id_centro,levels=c('Valencia','Madrid','Leuven','Milan','Rotterdam'))
ipboxplot(datos$cfa~datos$id_centro,ylab='CFA (%)',ylim=c(0,100))
abline(h=90,lty=2)


m0<-betareg(cfa_p~es+omeprazol+age+log(transit_time1),data=datos)
summary(m0)
report(m0)

m2<-betareg(cfa_p~id_centro,data=datos)
summary(m2)
car::Anova(m2)

bristol<-read.csv2('datos_bristol_9march18.csv')
bristol$bristol_o<-ordered(bristol$bristol)
bristol<-merge(bristol,datos[,c('cfa','codigo')],by='codigo')
m1<-clmm(bristol_o~cfa+(1|codigo),data=bristol)
report(m1)


bristol_heatmap<-read.csv2('bristol_heatmap_tra.csv',sep=',')
names(bristol_heatmap)
bristol_heatmap2<-bristol_heatmap[,c(1:9,42,10:18,42,19:23,42,24:35,42,36:41)]
bristol_heatmap$na<-NA

bristol_heatmap<-fix.factors(bristol_heatmap)
aheatmap(t(bristol_heatmap2),Colv = NA,Rowv = NA,labCol = NA,
         col=brewer.pal(name='Paired',n=7),labRow=rep('',45),main='Bristol Stool Scale Number',sub='Number of stools')
